# Supplementary material for: Ring Trial on Quantitative Assessment of Bile Acids Reveals a Method- and Analyte-Specific Accuracy and Reproducibility
Source: Metabolites. 2022 Jun 23;12(7):583. doi: 10.3390/metabo12070583 (PMC9319092; doi:10.3390/metabo12070583)
Supplement: Supplementary file 1 [file metabolites-12-00583-s001.zip]

Archive with 1 entries (1 files):
- metabolites-1755381-supplementary.pdf
